# Supplementary material for: Nitric oxide orchestrates metabolic rewiring in M1 macrophages by targeting aconitase 2 and pyruvate dehydrogenase
Source: Nat Commun. 2020 Feb 4;11:698. doi: 10.1038/s41467-020-14433-7 (PMC7000728; doi:10.1038/s41467-020-14433-7)
Supplement: Supplementary file 4 — source data [file 41467_2020_14433_MOESM4_ESM.xlsx]

## Sheet: Figure 1
Figure 1e
	wt			Nos2-/-
cis-aco	0	0	0.7	46.13	40.99	45.19
α-kG	0	0	0	20.4	19.1	20.9
Figure 1f
WT	Nos2-/-
18.6061	2.43512
7.48387	1.98976
15.8461	2.07829
Figure 1g	wt			Nos2-/-
glu	0.1	0.16	0.15	22.45	22.01	22.07
succ	0.23	0.53	0.14	10.45	9.28	10.15
fum	0	0	0	8.94	8.01	8.43
malate	0.13	0.16	0.17	9.34	8.08	8.74
ita	0.9	0.9	0.7	8.8	8.3	8.3
Figure 1i
							WT												Nos2-/-
IL1b	ctrl	7.52911	6.34692	9.68293	0	0	0	0.73	0	0.03	0.14			4.56364	3.88601	5.60736	0	0	0	0.58	0.18	0	0
	LPS/IFNγ	7.57541	10.8244	12.083	5.77	7.08	10.82	7.82	7.75	4.88	8.82	7.89	8.33	24.9158	62.3244	120.199	7.1	18.82	21.14	66.97	53.55	58.93	36.36	41.07	42.5
IL6	ctrl	0.082994	1.07755	0	0	0	0	0	0.55	0	0			0.83161	0	0.956871	0	0	0	0	0	0	0
	LPS/IFNγ	1052.67	1451.57	1028.89	6709	6521	9103	11098	10794	7913.75	9226.7	9280.55	9053.55	4670.91	3512.65	2208.16	6323	9783	9840	24591.2	21970.9	25224.4	17102.4	14697.5	19118
il12p70	ctrl	39.7214	14.8185	1	0	0	0							17.7837	753.194	3.66058	0	0	0
	LPS/IFNγ	1606.12	1507.13	1118.85	8.7	9.08	5.18							2609.05	3139.04	2663.83	9.37	13.95	14.67
TNF	ctrl	924.15	23.3722	39.1151	24	30	22							471.731	20.9753	20.1517	13	22	20
	LPS/IFNγ	4166.62	3670.27	4182.53	4919	4777	5106							3509.39	4678.96	4806.64	4283	4962	4784
IL10	ctrl	35.32	0	0	1.66	0.63	1.43	1.72	1.37	1.29	0.86			20.258	4.73114	0	2	1.2	1.3	1.31	1.51	0.09	0.17
	LPS/IFNγ	808.361	1138.22	1058.18	57	149	52	25.26	21.07	35.11	19.02	19.23	21.19	1758.48	1696.05	1979.51	38	54	53	47.1	57.55	42.21	46.93	48.8	46.09
MCP	ctrl	664.06	66.0055	91.0746	1101.05	915.85	1299.75	1340.8			895.652	274.406	648.663	543.85	593.1	344.7	374.7
	LPS/IFNγ	3613.75	3574.57	4043.9	20173.5	20638.5	20928				7292.12	6307.34	8007.27	25077.2	24901.2	24023.9
MIP	ctrl	766.38	10.7819	16.4111	32	18	26	10	11.04	12.93	12.44			34.5035	19.6561	39.1456	88	34	26	10.52	10.39	6.3	6.52
	LPS/IFNγ	1034.06	1413.57	1105.86	993	53	233	973.71	635.62	485	479.31	638.9	693.89	864.08	978.924	976.078	2996	2589	2173	1054.63	989.55	1053.72	1046.75	972.23	955.49
KC	ctrl	126.91	90.5142	68.0581	26.14	25.27	36.14	28.43			113.049	31.1272	33.7393	31.06	23.71	15.15	15.62
	LPS/IFNγ	1113.48	1499.15	1037.73	1790.06	1959.99	1548.65	1990.04	2091.69	2067.75	821.496	954.237	1085.49	1935.96	1835.91	1977.15	1722.02	1798.66	1978.52

## Sheet: Figure 2
Figure 2a
	WT			Nos2-/-
ctrl	1	1.8264	0.869344	1.41323	1.92119	0.874785
LPS/IFNγ	0.437089	0.573156	0.413225	0.388234	0.667574	0.271307
Figure 2b
Figure 2c
WT	WT LPS/IFNγ	Nos2 -/-	Nos2 -/- LPS/IFNγ
4.87824	1.26035	4.57783	4.60909
4.15009	1.93666	5.02768	4.59079
5.68035	2.31331	5.15196	5.42188
4.61748	0.844809	5.70094	5.09631
Figure 2d
ctrl	LPS/IFNγ	AG	AG LPS/IFNγ
8.78446	11.3636	8.10264	8.09531
9.08651	9.41935	8.55132	9.14809
13.0953	13.4142	16.3394	13.4362
11.684	11.1598	13.2566	10.2544
12.5253	12.1935	11.4622	11.2001
12.2192	9.43695	11.1122	11.75
12.7141	9.04655	12.1587	11.2496
Figure 2e
ctrl	LPS	LPS/IFNγ	DETANO	AG	AG LPS	AG LPS/IFNγ
3.68915	2.07405	1.94208	1.26906	3.70748	2.95894	3.95675
3.6085	1.94868	1.70381	0.48827	3.14076	4.17009	4.30645
3.89223	1.84238	2.02199	0.291789	4.16936	3.23534	3.32405
4.00953	1.77199	1.16569	0.970674	3.6261	3.47654	3.3629
Figure 2f
Time (minutes)	WT				LPS				LPS/IFNγ				AG				AG LPS/IFNγ
1.31667	100	100	100	100	100	100	100	100	100	100	100	100	100	100	100	100	100	100	100	100
8.91667	104.409	97.6992	94.9523	95.5349	80.1975	78.7621	86.565	86.663	84.3638	86.7219	91.7414	88.6096	94.6388	95.1088	92.9725	97.9637	101.631	102.642	98.4177	101.287
16.7667	72.2742	70.5249	69.0983	77.4501	22.6308	34.2493	37.056	35.4056	31.5587	31.4383	29.3931	25.9073	63.5806	74.5246	66.9575	111.593	66.3854	79.4334	77.9048	76.0856
24.3667	79.5162	78.4956	78.2638	86.1683	20.4392	32.2137	35.9846	33.556	26.1542	26.4222	25.2233	20.989	73.5727	82.9479	77.1147	118.785	78.2985	87.3559	83.9745	82.8684
32.2167	155.179	178.364	136.327	140.529	144.506	198.871	171.145	187.889	179.691	203	183.899	180.768	174.325	166.667	203.443	207.153	126.368	129.773	139.193	124.619
39.8167	143.832	169.196	124.917	132.089	146.653	198.939	170.922	186.959	167.774	196.984	171.137	178.435	178.313	158.45	197.695	194.905	119.022	110.051	135.79	120.614
47.6833	31.7514	39.8986	24.0035	30.5776	16.6438	42.264	43.2845	33.7021	30.0396	47.9899	37.5142	37.3273	32.2725	33.9464	37.1256	96.2825	29.5061	27.9345	31.2067	28.8107
55.2833	32.7066	41.1811	23.516	30.8576	15.1646	46.5958	45.2191	43.4851	28.7964	49.0405	41.7958	38.0281	33.9252	35.7744	36.94	92.077	29.5677	28.2653	31.984	30.2346
Figure 2g
citrate		ctrl				LPS/IFNγ
	WT	104.829	102.909	95.1712	97.0911	45.9547	46.9944	26.2007	41.5536
	Nos2-/-	115.364	106.267	125.548	102.477	66.5701	105.4	74.6916	104.045
		ctrl				LPS/IFNγ
isocitrate	WT	102.857	104.804	97.1433	95.1956	214.117	62.7004	87.7585	47.2582
	Nos2-/-	119.69	100.99	105.579	106.195	102.811	78.0534	103.094	79.8226
Figure 2h
	Nos2-/- ctrl	Nos2-/- LPS/IFNγ	Nos2-/- Detano 500	Nos2-/- FA 10mM	Nos2-/- FA 20mM
(iso)citrate	2.49375	2.50149	6.4739	5.63554	6.45295
	3.58321	2.72651	4.9101	4.96825	4.46321
	3.5274	2.78081	6.66207	5.77588	5.90306
cisaconitate	0.0221806	0.0207044	0.192819	0.129945	0.0881146
	0.0185703	0.0106522	0.0127527	0.0928579	0.0605808
	0.0212198	0.01	0.155096	0.0569473	0.110197
akg	0.526001	1.73383	0.392927	0.332423	0.514298
	0.660873	2.19513	0.37555	0.683847	0.115467
	1.1936	3.56027	0.231956	1.00206	0.848872
itaconate
	61.7882	870.028	578.933	841.994	764.117
	51.7086	715.897	601.591	742.636	838.734
	60.3739	845.269	196.338	829.829	958.974
Figure 2i
	Control															LPS/IFNγ
veh	4.14796	4.33218	6.43528	7.24411	12.4862	11.3319	6.40674	8.3193	9.30519	10.9203	5.89376	9.81551	11.2557	14.947		6.52709	6.70652	8.34194	7.94971	5.06828	7.76114	10.208	10.1727	7.07628	5.38986	9.31881	9.36853	6.39817	8.13056	7.23033
FA 10mM	5.44311	6.27279	5.45694	5.26862	13.9998	14.4049	13.3344	14.4014	14.0692	8.27325	9.20703	12.1596	13.4629	8.58999	11.6276	11.555	9.03077	7.42561	9.63701	12.0168	10.1752	10.2748	10.2921	12.9337	13.5673	9.53119	7.58765	7.14393	2.23038	8.4412
FA 20mM	4.11052	5.38035	2.88088	11.5757	10.9649	10.5017	9.16305	6.55048	10.18	6.87776	2.84269	13.5384	11.6855	7.77392	3.15297	5.72824	6.18489	5.73495	3.25484	6.12047	6.26129	4.53164	3.12799	5.22558	3.92227	3.79119	4.54201	5.00299	2.88508

## Sheet: Figure 3
Figure 3b-i
citrate		wt			Nos2-/-
	M+0	91.5	91.46	88.35	29.39	44.1	27.8
	M+1	0.09	0.07	0.13	6.93	5.95	7.26
	M+2	2.11	2.46	5.26	45.85	36.55	47.25
	M+3	6.18	5.87	5.9	8.09	6.25	8.17
	M+4	0.01	0.02	0.12	7.06	5.25	6.94
	M+5	0.07	0.07	0.21	2.28	1.63	2.19
	M+6	0.04	0.05	0.02	0.41	0.28	0.4
cisaconitate
	M+0	95.52	81.63	95.89	42.58	49.2	42.84
	M+1	0	0	0	2.7	3.19	3.62
	M+2	0	0	0.7	46.13	40.99	45.19
	M+3	3.62	17.32	3.16	3.96	3.3	3.93
	M+4	0.13	0	0	3.96	2.79	3.72
	M+5	0.74	1.04	0.25	0.67	0.53	0.69
	M+6	0	0	0	0	0	0.01
itaconate
	M+0	100	100	98.2	62.6	64.9	64.9
	M+1	0.1	0.3	2.5	27.8	25.9	25.7
	M+2	0.9	0.9	0.7	8.8	8.3	8.3
	M+3	0	0	0	0	0	0
	M+4	0	0	0	0.8	0.9	1.1
	M+5	0	0	0	0	0	0
akg
	M+0	100	100	100	69.6	72.1	69
	M+1	0	0	0	5.1	5.2	5.2
	M+2	0	0	0	20.4	19.1	20.9
	M+3	0	0	0	3.1	2	3.4
	M+4	0	0	0	1.7	1.6	1.5
	M+5	0	0	0	0.1	0.1	0
glutamate
	M+0	99	98.67	99.03	65.69	66.36	66.45
	M+1	0.29	0.29	0.26	4.3	4.54	4.34
	M+2	0.1	0.16	0.15	22.45	22.01	22.07
	M+3	0.37	0.49	0.33	3.89	3.71	3.73
	M+4	0	0	0	2.84	2.64	2.7
	M+5	0.24	0.39	0.23	0.83	0.74	0.71
succinate
	M+0	99.02	98.17	99.36	83.65	85.28	83.96
	M+1	0	0	0	2.59	2.51	2.83
	M+2	0.23	0.53	0.14	10.45	9.28	10.15
	M+3	0.23	0.43	0.14	1.94	1.93	2.06
	M+4	0.52	0.86	0.36	1.37	1	1.01
fumarate
	M+0	98.95	98.92	98.58	85.5	87.12	86.45
	M+1	0	0	0	2.99	2.81	2.99
	M+2	0	0	0	8.94	8.01	8.43
	M+3	1.05	1.08	1.42	2.53	2.03	2.08
	M+4	0	0	0	0.05	0.02	0.04
malate
	M+0	97.81	97.87	97.89	84.3	86.6	85.44
	M+1	0	0	0	2.89	2.59	2.76
	M+2	0.13	0.16	0.17	9.34	8.08	8.74
	M+3	2.07	1.98	1.94	3.09	2.44	2.73
	M+4	0	0	0	0.39	0.29	0.33
Figure 3j
	ctrl						LPS/IFNγ
WT	1.03292	0.941912	1.10361				0.0498439	0.0473028	0.0426219	0.05	0.08	0.18
Nos2 -/-	1.20807	1.23673	0.873219				0.45392	0.409836	0.395199	0.9	0.92	1.28
Figure 3k
Time (minutes)	CTRL PYRMAL					LPSIFN 24 PYRMAL					NOS KO CTRL PYRMAL					NOSKO LPSIFN 24 PYRMAL
1.35	100	100	100	100	100	100	100	100	100	100	100	100	100	100	100	100	100	100	100	100
9.16667	89.8495	90.1632	92.0962	93.8095	91.1505	91.8248	93.5352	90.1171	92.143	94.1374	96.2575	95.5189	96.3125	94.2019	94.5669	98.3629	99.9864	97.4608	99.2246	97.0537
17.2	193.215	72.8908	150.867	154.718	153.686	97.6984	93.7574	90.5979	91.7177	95.5697	153.211	145.768	146.389	121.29	147.975	129.524	125.158	120.944	121.877	119.832
25.0333	196.167	55.9635	154.332	160.931	158.622	97.7466	98.0195	95.5026	94.1723	96.6902	167.288	159.22	148.345	152.954	154.117	128.503	122.171	124.754	123.28	124.869
33.0667	111.265	38.9269	37.5844	41.466	38.7358	40.4022	42.5437	39.4718	38.1148	37.7595	53.4015	46.0797	43.9002	44.7783	45.0317	31.0638	38.0105	34.9621	44.5194	40.8521
40.9	113.415	34.5137	38.7597	41.0293	39.0834	39.7973	41.2972	38.8955	38.0339	38.2251	49.9414	46.6197	44.8849	45.3025	46.6076	30.4327	38.1959	35.7682	44.636	38.9664
	WT												Nos2-/-
ctrl	105.891	95.6839	99.9642	98.4605									105.248	100.179	104.281	95.713	101.336	93.2432
LPS/IFNγ	56.5391	64.0253	67.0986	67.309	63.0496	63.1548	66.2897	60.7585	63.6604	64.8372	59.5917	65.8271	86.1581	90.1142	87.9467	88.8163	86.82	95.1393	94.5213	91.8977

## Sheet: Figure 4
Figure 4a
Figure 4b
Figure 4c
Time (minutes)	WT CTRL												WT LPS/IFNγ												HIF1α KO CTRL												HIF1α KO LPS/IFNγ
1.35	8.02	9.4	10.32	11.61	7.25	10.06	11.27	12.43	8.97	11.78	14.58	15.96	6.82	6.17	6.76	6.64	6.14	4.79	5.6	5.86	7.37	5.13	5.53	6.02	12.72	18.56	20.16	18.56	10.68	16.01	18.23	21.52	9.42	10.64	10.26	12.03	7.37	7.59	8.1	7.7	5.13	5.13	5.75	6.55	10.08	8	7.67	7.87
10.1667	7.24	8.79	9.56	10.74	6.66	9.4	10.43	11.58	8.34	11.2	13.74	15.18	6.11	5.34	6.02	6.18	5.56	4.26	4.9	5.23	6.59	4.79	5.06	5.6	12.06	18.16	19.64	18.04	10.24	15.52	17.79	21.04	8.77	10.34	9.84	11.58	6.66	6.95	7.48	7.17	4.62	4.59	5.32	6.25	9.13	7.8	6.98	7.26
18.9667	6.92	8.91	9.71	10.77	6.68	9.5	10.61	11.71	8.48	11.34	13.89	15.38	6.26	5.73	6.21	6.32	5.77	4.57	5.35	5.62	6.88	4.36	5.22	5.74	12.22	18.5	20.14	18.61	10.4	15.94	18.32	21.69	8.75	10.59	10.08	11.86	6.86	7.05	7.62	7.47	4.84	4.97	5.57	6.44	9.38	7.84	7.13	7.36
28.0167	2.51	2.59	3.43	3.49	2.2	2.02	2.24	2.88	2.2	2.55	3.78	3.65	5.01	4.18	4.95	5.12	4.73	4	4.34	6.29	5.68	4.06	4.04	4.15	5.04	6.72	6.85	6.42	4.33	5.45	6.32	7.55	3.9	3.97	3.44	4.55	5.19	4.99	6.13	5.73	4.03	3.95	4.02	5.14	7.64	6.15	5.75	5.75
36.8333	2.16	2.17	3.01	2.97	1.94	1.78	2	2.61	2.02	2.47	3.57	3.38	4.75	3.78	4.6	4.85	4.44	3.03	3.88	4.94	5.45	3.47	3.73	3.65	4.51	6	5.9	5.52	3.69	4.69	5.4	6.45	3.74	3.69	3.02	4.12	5.03	4.77	5.9	5.59	4.32	4.22	4.3	5.26	7.48	5.59	5.75	5.66
45.6333	2.58	2.46	2.91	2.92	2.17	2.1	2.09	2.67	2.18	2.36	3.39	3.29	4.79	4.05	5	5.03	4.66	2.97	4.26	4.27	5.41	3.15	3.97	3.78	4.41	5.7	5.61	5.18	3.72	4.46	5.03	6.13	3.78	3.43	2.81	4.07	5.29	5.3	6.22	5.95	4.26	4.26	4.55	5.39	7.8	5.36	5.92	5.71
54.7333	10.23	12.07	13.57	13.63	9.88	13.42	16.69	18.99	11.16	20.63	24.07	24.27	4.98	4.01	4.95	4.93	4.41	3.15	3.79	3.97	5.39	2.37	3.96	3.57	13.57	24.98	27.37	23.49	12.23	20.81	26.91	26.04	9.94	11.98	11.19	12.38	4.94	4.92	5.83	5.77	4.1	3.94	4.02	5.17	7.67	5.16	4.94	4.8
63.55	10.33	13.11	14.55	15.23	10.62	15.3	17.26	19.01	12.92	22.17	26.03	27.45	4.56	3.53	4.72	4.75	4.1	2.52	3.7	3.6	5.15	1.93	3.65	3.22	15.03	27.15	30.52	26.1	13.27	21.74	28.13	29.8	10.45	11.88	11.49	11.38	4.56	4.42	5.45	5.19	4.02	3.96	4.08	4.84	7.56	4.77	4.84	4.68
72.3667	10.74	13.82	15.09	16.01	11.06	16.06	17.72	18.81	14.14	23.34	27.4	29.81	4.87	3.54	4.66	4.85	4.14	2.24	3.78	3.71	4.93	2.24	3.71	3.23	16.46	29.07	32.81	27.75	14.04	22.28	28.86	31.85	10.85	10.58	11.8	8.83	4.29	4.26	5.34	5.06	3.87	3.76	3.81	4.47	6.97	4.38	4.57	4.33
81.4	0.56	0.74	1.3	1.67	0.97	0.64	0.49	1.58	1.11	1.2	2.03	1.33	4.03	2.87	3.85	4.11	3.13	1.57	2.79	3.4	4.14	1.57	2.49	1.58	2.72	2.76	2.19	1.99	1.29	1.01	1.57	1.99	1.53	1.27	0.27	1.8	2.59	2.18	3.43	2.9	2.56	2.43	2	3.14	4.93	2.94	3.32	3.34
90.2333	0.32	0.5	1.13	1.16	0.74	0.25	0.18	1	0.93	1.08	1.84	1.08	3.52	2.41	3.45	3.77	2.85	0.93	2.49	2.92	3.9	1.58	2.16	1.01	2.58	2.7	1.9	1.76	1.33	0.98	1.12	1.64	1.68	1	0.25	1.63	2.37	1.78	3.23	2.88	2.58	2.51	2.11	3.09	4.59	2.74	3.47	3.45
99.0667	0.66	0.5	1.1	0.87	0.74	0.19	0.07	0.77	0.64	0.75	1.62	0.73	3.59	2.48	3.53	3.73	2.78	0.58	2.34	2.79	3.78	1.87	1.94	0.92	2.19	2.33	1.62	1.33	1.14	0.67	1.06	1.16	1.56	0.98	0.06	1.47	2.22	1.69	3.14	2.69	2.57	2.37	1.91	2.95	4.47	2.7	3.25	3.2
OCR
	WT												Hif1α-/-
ctrl	4.98	6.62	6.74	7.91	4.76	7.69	8.66	9.19	6.46	8.98	10.49	12.07	7.68	12.27	13.86	12.7	6.53	10.96	12.53	14.71	5.17	6.83	6.97	7.58
LPS/IFNγ	1.55	1.75	1.48	1.38	1.21	1.21	1.13	0.41	1.43	1.19	1.36	1.93	1.79	2.17	1.65	1.69	0.66	0.75	1.26	1.15	1.89	2.18	1.45	1.79
ECAR
ctrl	4.52	4.9	4.25	4.55	2.79	3.7	3.15	3.51	4.26	5.84	5.46	4.98	4.34	4.6	3.69	3.46	2.63	3.31	2.89	3.39	3.12	3.26	2.99	3.57
LPS/IFNγ	6.63	7.43	7.15	8.28	5.87	6.85	6.29	6.82	8.72	9.7	7.78	9.52	7.94	10.31	9.17	9.86	6.49	7.13	8.67	8.94	10.56	10.06	8.28	8.95
Figure 4e
Time (minutes)			WT CTRL PYRMAL			WT LPSIFN PYRMAL									HIF KO CTRL PYRMAL								HIF KO LPSIFN1 PYR
1.35	132.154	140.652	139.294	109.451	48.7638	51.6676	60.0122	65.0384	58.8274	55.3339	57.439	66.7142	49.6179	165.284	160.355	153.381	116.083	165.99	114.482	144.791	119.21	56.1175	64.417	51.213	49.1391
9.16667	112.427	121.688	118.98	88.9388	39.7701	32.0633	49.6462	54.1242	49.8163	45.9185	45.1335	54.0738	44.9691	148.89	143.523	136.036	103.745	149.08	89.8888	124.663	100.93	45.4402	53.8624	42.1737	41.6902
17.2167	152.285	207.576	162.111	144.377	41.1552	19.2107	26.9817	23.2593	19.8065	63.6791	57.6578	22.8142	53.3518	169.047	162.837	218.867	119.768	262.931	81.2603	178.862	56.8115	56.1684	66.2199	54.7073	51.9903
25.05	166.563	239.393	169.727	138.03	16.6511	6.20444	14.1112	12.0727	8.51157	74.054	65.6769	15.7756	31.8473	183.116	183.244	332.98	121.878	253.512	40.2823	176.301	29.1484	62.2376	72.9684	60.6834	42.3847
33.0833	2.48377	15.8421	6.13756	6.71875	1.25353	1.6726	6.50595	3.21943	1.30689	2.28003	8.74032	2.31981	2.72713	2.40147	11.9946	61.3585	0.599181	3.40611	3.34497	263.71	1.7274	2.56517	3.88685	-0.626508	7.21025
40.9333	0	0	0	0	0	0	0	0	0	0	0	0	0	0	0	0	0	0	0	0	0	0	0	0	0
	WT						Hif1α-/-
ctrl	101.797	46.9383	52.2651	46.9963			139.887	17.0784	109.141	-29.1174635*	52.9189	-57.950451*	27.1918	29.5172
LPS/IFNγ	-36.4582	-35.6572	22.9481	16.5338	-34.7788	-2.36955	13.7628	15.7317	15.5217	5.49724
Figure 4f
	WT										Nos2-/-
LPS/IFNγ	3.20817	3.54229	2.42342	2.1818	3.31135	3.63455	2.87714	3.23517	3.51845	4.45435	11.3496	12.0582	9.06029	7.90356	7.71776	6.92694	7.23707	5.33332	3.16354	3.04978
LPS/IFNγ+D-αkg	2.29785	1.77444	1.84874	1.77191	2.38852	3.03077	1.66635	2.77531			7.69427	8.2983	6.29363	6.0344	5.81962	3.17984	5.10123	3.98917	6.42635	3.83401
Figure 4g
	WT			Nos2-/-
LPS/IFNγ	4.288	4.745	4.891	5.155	5.271	5.331
LPS/IFNγ+D-αkg	5.288	5.657	4.228	5.578	5.864	6.256
Figure 4h
	ctrl												DMOG												LPS/IFNγ												DMOG/LPS/IFNγ
wt	7.06161	7.09689	10.7197	8.67101	14.501	10.3876	15.148						1.35003	1.08045	1.44657	1.02719	1.57769	1.24662	1.75338	1.02232	1.53117	1.15264	1.11998	1.10063	1.88979	1.76332	1.71368	2.16455	1.5617	1.88524	3.24585	2.68876	2.84558	3.39784	0.522454	2.92861	1.37973	1.29485	1.2287	1.07933	1.49573	1.20449	1.66297	1.59862	2.1744	1.69466	1.53367	1.61187
Nos2-/-	6.10702	6.17375	10.1793	8.00869	9.99563	6.94553	13.8758	12.2455	16.2324	9.85282	18.8686	14.7645	0.884581	1.1928	0.968381	1.14354	1.02617	1.00607	0.817019	0.442302	0.681071	0.55768	0.763092	0.813289	3.81985	4.06905	3.47694	2.79886	4.3322	4.79577	7.61967	10.2614	9.64481	9.65637	9.36527	6.3454	0.754526	1.01889	0.639778	0.923026	0.623976	0.545774	0.712785	0.968391	0.617454	0.0444598	0.687136	0.684685
Figure 4i
WT	Nos2-/-
0.1908	0.3803
0.2389	0.3305
-0.1022	0.2366
-0.1075	0.3214
-0.08448	0.2096
0.4856	0.1398
-0.05051	0.2276
0.03491	-0.1363
-0.08704	0.239
-0.07691	0.3423
-0.0882	0.2282
-0.04126	0.1737
-0.05321	0.2316
-0.02649	0.3172
-0.05051	0.1398
0.03491	0.2276
0.117631	0.177166
0.557404	-0.0501479
-0.353152	1.07057
0.0548202	0.100304
0.287067	-0.128239
-0.406796	0.822123
0.10535	0.119679
0.379371	-0.0838296
-0.0640935	0.994927
Figure 4j
Figure 4k

## Sheet: Figure 5
Figure 5a
	WT			Nos2-/-
ctrl	146.384	79.1079	74.5084	71.8617	111.077	117.062
LPS/IFNγ	40.5949	30.7893	34.4453	116.347	113.289	104.807
Figure 5b
	WT			Nos2-/-
ctrl	1	1.2492	1.02172	1.34817	1.14393	1.36604
LPS/IFNγ	1.44995	2.30857	1.56157	2.20076	2.31819	2.60991
Figure 5c
	WT lps/ifn					Nos2-/- lps/ifn
Glu	54.92	50.78	51.54	50.71	44.52	43.23	44.49	40.82
Succ	51.55	51.24	50.31	50.94	39.19	36.75	39	34.87
Citr	49.37	49.32	49.03	47.82	40.37	38.53	41.57	38.52
Lac	9.95456	11.6024	10.4348	10.8398	6.81745	5.81641	6.69977	5.7427
Asp	45.18	43.77	44.07	42.59	43.04	41.88	43.7	41.06
Mal	33.84	34.56	35.15	36.42	41.25	39.97	43.19	39.86
Fum	13.33	13.1	13.08	12.92	21.14	21.84	23.04	19.83
Figure 5d
Time (minutes)	FC LPSIFN						FC -Q LSPIFN						FC LPSIFN POST						FC -Q LPSIFN POST
107.617	100	100	100	100	100	100	100	100	100	100	100	100	100	100	100	100	100	100	100	100	100	100	100	100
116.417	99.551	101.447	99.9129	95.0315	95.5362	98.7301	97.8359	99.0313	100.462	99.1847	98.141	100.073	99.8154	100.82	99.6196	101.42	96.9646	95.0107	99.1844	100.387	98.7877	99.9304	97.9674	94.8859
125.233	101.482	101.74	99.7153	94.4138	97.9613	101.249	99.0506	98.9347	100.789	100.18	99.8466	100.17	98.4502	101.697	99.7905	103.601	93.8089	92.1999	100.715	99.7977	99.7499	99.8317	98.3393	92.843
134.083	102.997	100.071	99.795	91.5511	100.537	100.962	97.9228	97.3775	99.4745	97.3733	98.4294	96.6948	99.8431	105.111	102.488	105.801	95.0603	90.9409	98.3753	99.8652	97.9374	100.462	99.5295	94.2855
142.9	102.461	102.913	97.1284	90.1982	100.481	100.2	97.3526	97.2097	100.076	96.7095	97.2826	98.1268	98.731	104.966	103.541	103.902	94.1373	88.9877	99.2249	97.8003	96.1151	99.0577	99.3757	91.7013
151.717	101.701	102.951	99.3029	92.323	99.7176	100.496	95.5004	96.3864	98.0254	95.5372	98.3332	95.9799	98.4756	104.84	102.685	104.291	93.9366	88.2779	97.1342	94.6898	94.8295	98.4121	97.694	89.8561
160.533	101.139	101.235	97.8658	88.6921	99.2227	99.2128	92.8409	92.9628	96.5291	94.12	96.3697	96.2504	95.974	103.17	100.791	103.917	90.3699	88.7966	95.0859	95.4765	93.0486	96.5593	97.1419	89.4042
169.35	101.923	101.149	99.2898	89.1738	99.2215	99.9741	93.1315	94.2468	95.9688	93.2315	96.1615	95.0513	97.6786	105.466	101.113	103.954	91.6564	90.7227	96.1499	94.1959	92.952	96.3469	95.6757	91.5737
178.2	100.743	99.5916	94.1936	86.0799	94.8293	100.073	91.4162	90.7836	93.7662	92.038	94.6194	93.0428	95.7679	102.407	100.003	101.094	88.8033	87.8833	93.3029	91.962	90.4565	93.9659	95.4743	89.5431
187	100.484	98.9346	96.5533	86.8758	97.3127	98.8224	93.7253	91.5713	95.5801	91.4648	95.0799	92.9192	96.3623	104.377	99.8676	102.577	88.1819	88.178	95.7194	91.1411	90.6411	95.2588	95.3398	91.5142
195.85	99.746	97.1846	96.5792	88.4527	96.3509	98.5035	90.9981	90.2954	94.208	90.2429	92.8885	91.7547	95.4232	104.817	98.8652	102.257	88.5582	87.6355	94.1226	90.0554	89.4753	95.0978	95.7874	88.4082
204.667	100.459	98.5042	94.9673	85.5134	95.4365	99.299	91.0078	90.0801	93.572	90.6101	93.7042	92.6685	94.7153	103.975	98.7734	100.918	91.0446	87.1685	93.4597	89.2533	90.269	94.3263	93.971	88.2575
213.45	100.178	97.0814	95.507	84.6207	93.9185	98.4447	90.3903	88.9	93.2843	88.3711	93.2234	91.9092	94.7621	102.088	98.9384	99.6617	88.2537	86.8174	94.3141	89.5141	89.9102	95.1372	93.6019	88.6603
222.267	100.872	98.4151	97.4572	83.2376	96.8345	100.746	91.0146	91.2909	93.7472	89.0419	92.8412	91.4045	95.403	103.504	99.7584	101.358	90.2683	87.3807	94.7515	89.3592	89.8398	94.7991	93.4801	87.8491
231.1	101.587	97.9758	95.8129	82.8216	96.8283	100.534	91.1803	90.2837	94.1941	90.3754	92.9435	90.1366	94.8983	104.299	99.7727	102.69	89.9038	88.2386	94.9977	90.0697	91.1697	95.6281	94.3336	88.3004
239.9	100.141	97.9574	94.1133	85.3826	96.9884	100.484	89.4086	89.9437	93.9276	89.6621	91.5609	88.6271	94.0748	102.058	100.038	99.9544	90.6256	86.7538	94.3899	87.8174	90.1618	93.6702	92.3974	84.6205
248.717	102.847	97.8645	97.9426	82.5461	96.3839	103.099	89.4518	90.0887	97.0092	90.3987	92.31	90.6267	94.2418	104.278	100.09	102.72	89.2365	88.1052	97.0961	89.1555	90.4774	95.3747	94.2815	87.3842
257.55	100.347	97.3956	95.307	82.8852	97.0901	105.271	90.0892	90.3929	94.1346	89.3958	92.0569	91.2389	95.1883	103.377	102.014	103.891	90.801	89.0599	96.0311	88.7932	90.6939	94.6063	93.9306	90.0733
266.367	102.832	100.637	95.2779	83.3217	98.6266	104.072	90.5279	90.5251	97.1353	90.9919	92.8394	91.494	95.7846	103.081	102.854	103.125	91.9237	88.9975	98.7028	90.0714	92.0769	94.9485	94.6324	88.4539
275.217	99.4196	99.3449	93.8268	79.484	96.9983	102.597	90.3489	89.6024	94.3875	89.9182	90.6501	90.2902	92.8832	102.049	100.978	102.707	89.763	87.4861	96.7839	87.8994	90.6092	93.0347	92.8247	83.7608
284.05	100.28	100.361	92.2551	81.2154	98.3283	104.518	88.8721	89.9313	94.2502	90.0408	88.9624	89.678	93.3769	101.792	101.67	102.959	89.3199	88.1547	98.3641	88.0972	90.0601	92.8526	92.3297	84.0869
292.867	101.513	103.55	96.5592	81.3789	99.199	105.746	90.2341	91.6478	96.2806	91.1669	92.3824	89.4484	94.6998	104.134	103.261	106.07	90.7616	89.5561	100.008	90.5756	91.4783	94.7839	91.8619	89.7421
301.683	102.493	102.23	98.391	82.5731	100.698	107.58	89.7324	91.5211	96.4424	90.2742	92.4965	89.4079	94.4905	105.064	103.482	104.66	90.3762	89.7922	99.5533	90.5974	90.2628	92.9486	92.3934	89.7028
310.517	101.997	99.5487	98.7004	80.0165	100.998	105.623	86.7996	90.0999	96.7235	90.0875	92.2862	89.4495	94.1553	103.196	104.608	105.924	92.9316	88.6899	99.3799	89.7933	90.8376	92.2129	91.2081	87.0396
319.333	102.66	100.16	95.5849	79.5999	101.051	103.991	87.3037	90.0673	96.497	90.7151	90.2677	88.5414	93.803	102.917	104.886	105.529	92.6515	88.9197	99.9455	88.5285	91.0964	92.5413	91.0684	85.8299
328.15	102.655	103.178	98.2895	77.5486	104.263	106.29	88.7039	90.1433	96.1862	90.4985	92.6911	87.1035	93.7528	103.937	104.447	107.059	91.5752	89.4098	100.266	89.4403	90.4875	92.441	89.9379	86.3764
336.983	101.421	104.115	98.0881	79.1774	101.097	107.005	87.2379	90.7739	96.1096	88.7995	89.7482	88.2721	95.261	103.318	105.49	107.247	93.4387	89.0866	100.1	88.8147	90.1881	89.7026	90.1182	86.6749
345.8	101.79	101.473	96.839	79.5862	101.147	107.456	87.3019	89.9512	96.5167	89.983	90.6347	89.2747	94.5272	102.975	107.442	107.12	92.6641	89.0501	99.5472	87.7621	90.1528	90.8704	89.6157	86.0041
354.633	102.885	102.958	100.148	79.0093	104.132	107.859	87.9981	90.2454	98.2818	90.2192	89.4882	87.944	95.4582	104.094	107.332	107.233	91.449	89.7683	99.8737	88.0351	89.9527	91.4597	89.9637	87.4857
363.45	103.416	104.736	104.5	79.0201	104.898	108.573	88.6593	89.7073	96.762	90.5149	89.3281	86.7468	94.0619	103.059	107.083	108.263	89.203	89.6751	99.9224	88.578	89.8569	92.2515	88.8156	88.5037
372.283	103.681	107.6	101.407	78.6111	105.384	111.672	88.4969	89.4133	96.6001	89.5493	90.8405	87.1098	95.7439	102.996	108.741	109.04	90.6733	89.8962	100.054	89.1932	90.1458	89.8241	88.4046	89.393
381.1	104.02	104.209	99.7642	76.9827	106.647	108.451	87.0662	89.833	97.1271	89.5418	88.8791	86.8738	94.5231	103.504	106.442	107.25	91.1298	88.6651	98.2361	87.2006	89.7053	89.6272	86.932	89.2151
389.95	103.239	104.29	100.606	76.5785	104.106	109.149	88.9435	88.5751	96.5304	88.8765	88.2793	85.6085	93.958	101.528	108.898	106.86	90.6015	88.3735	99.0169	87.775	88.4722	89.3321	88.6768	87.1182
398.783	103.43	105.673	97.6436	77.954	103.329	109.268	86.557	87.9799	94.7569	88.6156	88.9319	85.5118	93.924	103.404	108.273	108.381	93.3278	89.7584	99.2432	87.9565	89.2858	89.4708	88.1277	86.5934
407.6	104.137	107.756	98.7567	80.1905	105.096	109.612	87.5228	88.3419	95.7497	88.5988	88.6305	85.4695	93.5264	103.227	107.53	108.18	91.6847	90.201	99.3019	89.0871	88.8746	88.8193	88.0591	89.7752
416.433	102.823	105.993	98.6755	74.7009	105.706	112.025	86.4139	88.2503	94.3321	87.0751	88.6121	86.391	94.6185	103.948	107.649	107.081	92.1491	87.9836	98.2325	88.4013	88.8181	88.8582	89.0197	87.5129
425.267	101.856	105.541	95.8087	76.5828	104.224	111.676	85.9714	88.6983	95.2262	87.608	88.4769	85.9325	93.6494	103.786	104.647	106.816	90.9182	89.7457	96.8889	86.0936	88.37	88.6713	87.8091	88.6495
434.1	102.15	104.2	99.2318	76.3873	105.413	111.782	86.8711	87.485	95.0005	88.1273	89.5496	85.5793	94.6826	102.065	106.94	107.831	90.9379	89.4643	97.9894	86.6282	88.1281	87.59	87.8771	88.5972
442.917	102.086	105.51	98.2047	78.2133	105.944	113.716	85.5704	87.5902	94.4187	87.311	88.7137	86.4729	93.0397	102.613	105.84	106.498	92.6469	87.7625	98.0983	86.4606	88.6389	88.7662	88.1108	89.2534
451.75	102.395	105.322	99.9695	76.4195	104.471	111.91	87.6264	86.2088	93.7699	85.9093	87.4218	84.1198	93.3422	103.052	106.988	106.554	89.9278	88.2121	97.4389	86.3807	86.6407	88.4662	87.0279	89.6441
460.583	101.113	104.085	97.4319	74.911	102.786	112.514	85.8383	86.9621	93.8461	86.7062	86.1435	85.0968	92.0989	101.888	106.462	106.288	89.5816	87.9285	97.4709	85.9868	87.037	88.096	86.2651	89.8892
469.4	100.468	105.564	97.2393	72.5796	103.475	110.369	83.3985	85.827	93.2611	85.8337	85.6679	84.3246	91.3448	100.888	104.982	107.1	91.1459	87.577	97.5382	84.6008	85.994	85.95	84.9714	87.3671
478.233	100.716	105.479	96.4517	74.4527	104.2	113.537	85.9626	86.2118	94.2186	85.873	86.1339	85.0982	92.1999	99.8875	106.584	106.625	89.95	88.244	97.8599	86.1744	87.4431	87.3087	86.6879	88.0271
487.05	99.7546	105.393	97.1847	76.0759	104.406	112.598	85.749	86.6666	93.6002	85.9482	86.3502	83.8677	91.5592	100.788	106.587	107.479	90.2772	88.9243	97.8308	85.3524	86.2875	88.7701	86.2284	90.5184
495.883	100.198	103.893	97.4198	73.3546	104.289	113.932	85.8586	86.8937	93.2947	85.0555	85.559	82.7937	92.3962	99.2246	106.01	106.329	92.4175	88.2019	97.0361	84.6929	86.6552	85.9912	85.0033	88.2222
504.7	100.493	106.984	99.4915	75.2393	103.378	114.197	85.6546	87.5714	94.5637	86.4637	86.1907	84.87	91.2127	102.294	107.034	108.039	93.548	89.2315	98.4784	85.24	87.6686	86.2303	85.798	88.6362
513.55	100.157	106.161	98.1432	77.4356	104.06	112.556	86.519	86.5927	94.9818	85.4178	85.7706	82.7825	91.6136	100.722	107.66	107.285	91.4388	87.9546	96.7372	83.8999	86.2758	87.3592	85.5591	90.0227
522.383	98.1533	106.881	98.4235	74.9216	105.42	113.085	86.5154	85.8929	94.2899	84.574	85.0399	81.7999	91.1623	98.8498	106.759	105.094	93.0661	88.1744	98.0449	83.3885	86.8448	86.3049	84.5903	86.5263
531.217	98.7131	106.53	97.5794	75.0347	105.462	113.604	85.8996	85.9271	94.4226	86.3596	85.9022	82.3478	90.3103	101.047	107.08	108.025	91.8622	88.9853	97.3202	84.8641	85.726	86.3999	84.7618	90.9502
540.05	101.364	106.9	102.344	75.0134	106.427	114.813	87.3923	86.7101	95.5325	85.4426	85.8878	82.3713	92.1527	101.416	109.149	108.223	91.2927	89.3056	98.7414	83.6934	88.7392	87.1	85.0837	91.1636
548.883	97.8182	104.076	96.11	73.3023	103.779	113.005	85.1231	85.0481	90.8343	83.6154	82.7481	79.4505	90.4566	98.537	106.243	105.849	90.0534	87.9727	96.875	82.4414	85.7678	85.4564	83.3653	88.734
557.7	99.2927	104.923	100.695	73.8003	105.491	114.756	86.7659	84.781	93.9325	84.9149	85.6899	81.2084	91.0738	100.193	107.434	106.794	89.7515	88.7222	97.0785	83.6546	87.3356	86.2706	84.4567	91.3112
566.55	98.381	102.961	98.4369	71.806	105.965	112.592	87.1467	84.4864	92.8945	84.2896	83.967	79.8456	91.0219	99.7824	107.838	107.401	88.8523	89.4597	97.8907	83.0467	86.5502	86.2393	83.9817	92.4043
575.383	99.2814	105.029	98.0135	75.6933	105.829	114.666	86.03	85.1494	94.5348	83.8024	84.0966	79.1891	90.6651	99.9799	107.202	106.71	90.3818	88.7755	97.6537	83.2093	86.2131	84.8371	83.7618	89.8496
584.217	98.7033	104.733	99.3167	73.3754	105.718	114.021	88.4716	84.7016	93.1965	84.8778	84.7818	79.1994	91.2998	100.686	106.43	107.818	93.3592	89.2584	99.5108	83.1855	87.5776	85.9729	83.6952	91.2578
593.067	97.5487	104.294	96.8795	72.0688	106.514	113.073	85.7056	83.3791	93.0032	84.3919	82.6565	77.4181	90.7338	99.1822	107.087	106.659	92.8098	88.4148	97.0684	81.5872	86.5888	85.2751	81.9152	89.183
601.917	98.4272	104.625	98.6163	72.3776	106.654	113.498	86.9272	85.0029	93.818	82.1619	82.2732	77.8438	91.053	100.768	106.644	106.126	92.0221	88.5008	98.5459	81.7128	85.9248	85.7053	83.3806	88.8786
610.75	98.5721	102.99	97.0333	73.5668	106.224	114.786	85.9887	84.0015	93.5382	82.723	83.0443	78.7967	90.0698	100.556	106.63	106.43	91.1074	89.5423	96.5147	82.6776	86.1208	85.4236	82.5908	89.7425
619.617	99.232	104.865	96.9801	74.2536	106.457	117.934	88.293	86.0587	94.1837	84.6374	83.5493	79.5871	91.8903	99.9793	108.405	105.864	90.726	90.2241	98.6735	82.5044	87.379	86.0633	83.2789	91.2801
628.45	98.7789	104.238	98.3476	73.7111	106.665	117.587	86.5363	84.4463	94.0013	84.4167	82.7474	78.4812	91.0402	101.527	106.44	106.898	90.6441	90.9368	97.3298	83.3255	86.3965	85.8801	83.0091	95.423
637.283	97.7964	98.1007	95.3951	72.7934	105.171	116.282	86.6776	82.8485	93.0228	82.7689	81.2788	75.0049	90.7108	99.3067	105.879	104.397	90.2207	88.9994	96.3383	81.3074	86.6156	83.1992	81.3958	90.0332
646.1	96.9032	102.289	94.856	70.9428	107.22	115.169	87.4143	83.3418	92.0879	83.0885	81.0925	77.6554	88.7119	99.6728	104.038	105.804	88.9314	88.9978	95.6642	80.3061	84.6208	84.2936	80.9038	91.2989
654.95	96.7221	101.521	93.2596	69.7717	105.347	114.057	84.0106	82.4559	92.3211	81.9444	80.7623	74.4932	89.2307	99.8963	104.385	105.639	91.8488	88.6083	96.4739	79.8259	85.6126	83.6357	78.4708	91.3938
663.783	96.3057	101.371	93.7164	70.0555	104.243	114.515	85.3412	82.8018	92.0793	81.2002	78.4759	72.3864	90.7225	100.167	106.401	105.841	90.4574	90.4247	95.9724	79.6203	85.4044	83.1119	80.2584	89.667
672.6	96.3819	101.954	95.8069	74.0584	106.278	115.444	86.2398	83.2867	93.3287	83.2847	79.0899	74.5412	91.6071	99.6606	107.124	107.139	91.6624	90.9065	97.3253	80.2603	86.7691	84.6638	81.002	92.9012
681.417	97.5514	100.853	94.5844	71.7432	106.156	116.98	85.8339	81.6107	93.2987	82.2019	79.6547	73.5067	89.6561	100.28	106.498	106.094	91.3528	88.9257	96.6926	79.7713	85.6545	83.061	79.3488	91.3251
690.25	93.8701	101.147	93.0807	71.0526	103.708	114.984	85.6488	82.0347	91.4106	81.2496	78.8189	73.155	88.7607	97.3596	105.521	105.266	91.1915	88.7794	95.1583	78.6199	84.6157	82.1387	77.8344	89.6413
699.067	96.0217	98.1885	93.4127	70.3097	105.925	114.658	84.7194	80.57	92.067	80.0587	79.5172	69.989	89.0574	98.4236	106.245	105.885	91.7934	89.2091	95.0844	77.8823	84.4805	82.4553	77.9382	88.9365
707.9	95.3005	96.5613	94.48	67.9703	105.133	114.611	85.5676	80.4547	90.9557	78.9316	77.3882	70.6603	88.6672	96.5852	106.229	105.048	90.5968	87.994	93.7844	77.6287	84.0338	79.6015	77.6098	89.6621
716.75	93.6534	98.1464	92.5191	68.039	102.379	114.148	84.2224	79.6622	89.2639	80.2345	74.9005	69.9489	88.2214	98.3473	104.207	105.824	90.9761	88.9015	94.1471	77.4323	83.1101	81.561	75.2925	89.9471
725.567	95.3598	98.8895	94.8638	71.1533	105.776	112.941	86.3818	81.2572	91.3068	79.6752	77.4175	71.0143	88.8526	100.215	106.546	105.961	90.8968	89.2898	96.5948	78.1827	84.4598	81.1694	77.1177	90.6493
734.417	93.2921	97.1979	91.5185	66.3648	104.655	111.65	83.6774	79.4621	89.0317	78.8326	74.5751	67.9129	87.2357	97.0134	104.322	104.284	87.9648	87.9444	92.5219	76.1433	82.3947	80.5873	74.4696	88.4928
743.233	94.108	97.2911	93.0275	68.2775	104.147	114.205	83.1405	79.5712	90.2528	78.5175	75.9873	68.3346	88.0255	96.3257	106.837	104.429	88.7259	87.6478	94.64	75.7686	82.8651	79.4651	75.9229	88.6993
752.067	93.1383	96.851	94.5311	70.9213	103.489	113.706	83.9001	80.0218	89.6035	79.1619	75.2324	68.9907	88.371	96.7345	105.027	105.126	90.135	88.3165	94.0027	76.1401	83.5506	80.2318	75.6793	88.1646
760.917	93.5498	97.6654	92.9339	67.9802	104.617	114.156	84.1928	79.2412	89.376	78.6297	75.9454	67.8499	87.9249	97.8827	105.081	104.853	90.6189	88.6043	94.8144	76.2897	83.1306	79.4945	75.6	89.5473
769.733	92.9646	94.9856	90.3892	68.3572	104.736	110.837	83.9128	76.9826	89.4351	77.3909	74.008	67.4571	86.1261	98.3338	105.673	105.044	89.5247	88.7578	93.2513	76.2484	80.838	80.1078	73.7403	89.1795
778.567	94.2704	96.6163	91.689	71.3153	104.967	114.427	84.5731	79.588	88.774	79.027	74.9208	67.9815	88.0466	99.6675	105.354	105.802	90.761	88.6827	93.9207	76.912	82.621	80.2147	75.0261	91.2186
787.417	90.6276	93.4788	90.6965	65.817	103.566	112.09	83.3516	76.8448	87.2278	76.832	72.867	65.5084	87.2022	96.9529	104.167	102.584	90.1312	88.5032	92.346	74.475	81.622	77.7068	72.9938	86.9227
796.233	91.8505	96.35	92.8115	68.3683	105.279	113.553	83.3453	78.274	89.377	76.1412	73.5843	65.5586	86.6205	96.997	105.032	102.499	90.1818	88.7494	92.7048	74.934	81.3728	77.9792	73.6058	90.6868
805.283	90.1856	91.3289	87.7214	68.2698	103.994	112.877	83.9433	77.4841	87.8348	75.0859	71.3169	62.9769	92.6784	102.341	111.414	109.953	93.834	92.2079	92.4963	76.1571	79.9183	79.2838	75.6387	95.8201
814.117	88.7956	86.4994	86.8657	66.7334	106.161	112.52	85.3246	75.6897	87.5465	75.9337	71.7879	63.542	90.4452	101.328	107.566	108.554	91.5975	91.0257	89.1424	73.8864	77.4253	77.6958	73.0442	95.2536
822.95	89.9157	85.2517	88.4998	68.3247	105.668	110.758	83.9168	76.0358	88.8239	77.0639	70.8482	64.2131	89.3685	98.7814	107.073	107.471	92.863	90.9664	89.9921	73.9606	78.5158	77.652	72.8544	92.2951
831.8	91.4567	90.4425	86.8988	66.741	103.365	109.669	83.7151	75.9986	88.9576	76.5054	70.6342	65.5678	89.7636	99.1422	109.039	107.46	91.9967	90.6433	89.0996	73.6028	78.4036	77.2613	72.3312	91.9134
840.617	90.5085	89.763	85.3224	64.7563	103.477	108.154	81.3383	76.2529	88.2367	75.5689	69.8117	63.8198	89.2094	99.2626	108.566	106.619	92.1185	90.7804	89.6457	72.1732	76.9729	75.4848	71.4084	91.617
849.45	89.9681	90.8889	85.5815	69.1774	104.297	111.008	80.9792	77.5092	86.8719	75.7081	69.4708	63.5542	89.1537	98.4859	108.968	108.155	93.9613	91.7918	89.5088	72.9006	78.041	77.1626	71.6218	91.0711
858.283	88.4306	87.6477	85.0445	65.7939	102.336	107.171	80.9252	75.9637	85.8688	73.8032	68.5593	63.3557	88.4481	97.6795	109.243	107.181	93.383	91.996	88.2951	72.486	76.2264	75.9293	70.4952	89.8429
867.133	88.642	89.7153	84.2048	68.7494	104.582	109.103	82.491	75.7752	87.0951	75.5161	69.0519	63.2951	89.7267	98.2537	107.972	109.93	93.8233	93.1267	89.471	72.6777	78.4849	77.1167	69.6419	91.7327
875.983	88.8385	86.9858	83.8856	65.9489	104.052	107.03	80.4128	74.3065	84.7736	72.3326	68.1437	61.1141	86.7791	97.6506	110.558	108.747	94.3345	93.0485	89.3977	71.6079	77.9763	76.3222	70.0091	89.5472
884.833	87.473	88.8294	85.0505	68.4793	105.138	107.74	81.5306	74.3525	86.153	74.5183	69.4646	62.06	88.0339	97.8596	111.386	111.234	95.948	94.5555	89.8651	72.339	78.0091	76.7353	69.1024	91.7869
893.683	88.8451	87.132	82.4044	67.0041	103.884	108.514	81.2861	74.3027	85.5708	73.5863	69.6556	61.2735	87.689	98.9927	113.262	110.699	96.9297	93.7301	88.0429	71.535	77.4012	75.0273	67.5559	90.8471
902.5	89.4305	87.3777	81.1665	68.8922	104.557	107.938	81.2458	75.3659	84.5987	73.5375	68.1488	61.7627	88.2292	96.4537	111.98	110.604	96.0409	93.3814	88.2544	71.2715	76.6607	74.1508	67.7852	87.4037
911.35	86.5221	86.2816	83.6427	67.1091	103.913	107.395	80.5162	72.6988	83.856	72.5351	67.2537	60.6316	87.7451	97.732	112.033	111.457	96.5765	94.0951	88.9046	70.5585	76.4831	74.2568	65.9644	91.2353
920.183	84.9707	87.0024	81.2132	65.386	102.798	106.556	79.0683	73.164	83.7907	71.5706	64.4022	58.7323	85.7689	94.1456	110.793	109.688	95.8709	92.8942	87.6471	69.1098	75.1451	72.1283	64.8828	89.5018
929.033	87.5628	85.7235	86.3645	65.4803	103.846	104.469	80.7148	73.0194	85.4519	71.8641	65.4951	59.0453	86.2328	97.9862	110.473	111.682	94.7738	93.3765	86.3522	68.8292	76.2908	73.4647	64.4191	90.1968
937.85	84.8549	85.0952	82.0821	64.7749	103.82	106.207	79.5626	72.5926	82.4582	71.5562	64.7137	58.395	86.5179	96.1316	110.609	111.16	92.9468	92.7585	86.0961	68.9448	73.8277	71.5408	64.0927	87.9678
946.733	87.0009	86.0845	85.5436	66.6493	105.384	107.121	82.1102	73.1458	83.5522	70.5691	66.3842	59.2996	86.119	95.6492	112.946	111.86	96.161	94.0843	86.0658	69.5622	75.4744	72.0238	64.9415	90.0314
955.567	83.5452	82.1062	79.698	61.6975	102.186	103.549	80.0707	71.8561	82.185	70.3225	64.7221	56.923	84.9839	93.8846	110.12	108.174	94.3452	92.3418	83.9159	67.0228	73.2356	70.1374	62.3417	87.4121
964.4	83.0076	83.7245	79.7663	62.9758	101.542	107.516	79.5519	71.7047	83.9329	69.9162	63.0298	56.8016	84.6786	94.9516	111.095	110.08	95.1605	94.6827	85.5324	68.3783	72.6834	71.6881	63.4156	90.4576
973.25	82.5931	82.5083	78.4157	66.4854	102.476	105.195	78.8536	72.2512	80.3956	71.7357	62.7949	58.2278	84.1395	93.0288	111.746	111.254	95.96	93.1427	84.764	67.8291	73.8281	71.0797	64.325	88.4
982.083	82.6605	81.6051	77.443	62.8809	78.1747	106.039	79.4205	70.6337	82.3535	69.9216	60.9386	56.2812	83.7628	93.7327	109.646	110.079	94.9815	93.3849	83.7438	67.664	72.8494	70.7204	62.7269	89.3459
990.917	82.0728	80.0639	78.3977	64.3025	101.15	104.195	79.2361	70.9744	81.7395	70.0761	62.0125	56.2864	83.6665	94.2755	108.776	109.552	93.679	93.3692	83.2825	67.4136	73.264	70.4659	61.4887	90.1963
999.783	82.0823	83.4576	77.5055	67.039	101.814	105.241	79.1472	70.0974	82.1533	70.8136	61.7227	57.9851	84.54	93.9807	110.051	109.474	94.3298	93.5329	82.8635	67.4888	71.7134	69.9068	61.1857	88.9375
1008.62	82.1559	83.8384	80.4679	66.0772	104.189	105.514	78.3629	70.9316	81.8082	68.8551	61.1149	56.4276	83.6733	92.1861	108.481	109.512	96.1315	94.091	82.628	66.9493	71.7244	69.902	62.5894	90.1599
1017.45	80.6963	78.3704	76.0642	68.3068	101.293	102.839	78.0217	70.6504	80.992	68.8313	60.0639	55.7203	82.3891	90.7052	108.017	108.173	93.38	92.7477	83.4679	65.7539	70.0093	68.0694	60.1937	88.003
1026.32	81.5985	77.8923	78.3809	64.0604	100.141	103.868	76.8483	69.2084	80.7606	68.6983	60.3678	56.2461	82.4612	91.5462	109.044	109.817	95.3767	94.0783	81.1317	66.52	71.4612	69.4773	60.8205	88.1132
1035.15	81.4368	78.5853	73.8387	60.3552	103.506	103.378	78.2889	68.5278	81.0775	68.5148	59.5802	55.0028	82.2795	91.0806	107.799	107.898	93.2014	92.8924	81.751	64.225	71.2015	67.1042	60.5945	84.4285
1043.98	80.0873	77.3869	77.1779	60.7986	100.626	103.209	76.1264	68.1828	69.4313	67.3745	59.7305	55.8053	81.2776	88.637	107.282	108.919	94.2104	93.4491	80.6994	65.1124	70.4239	68.3737	60.2441	85.6184
1052.83	77.5779	76.6258	73.3111	61.7477	101.252	102.158	76.4042	68.8141	78.9599	67.8542	58.5114	54.6134	81.3552	89.7593	108.753	108.735	93.9601	92.8579	79.4869	63.3843	68.4705	67.2902	59.6893	86.4785
1061.68	79.5764	77.4445	76.2379	61.8593	100.879	104.28	77.66	68.453	80.0885	68.8059	58.6532	55.947	81.315	91.6806	109.032	109.042	95.2284	93.0026	80.1202	65.8942	70.7672	68.1775	59.3371	90.9854
1070.53	79.0519	75.8888	73.2186	61.7128	101.659	103.007	76.5527	68.7487	78.7902	67.4064	58.5012	54.8203	79.3072	89.3548	107.854	107.879	94.5335	93.6176	81.5359	64.7048	68.3778	66.9423	59.1675	87.5279
1079.4	78.3187	78.4495	72.5047	65.4699	102.903	102.779	77.2744	67.812	78.2111	67.3748	58.2985	53.9099	80.284	90.6963	108.227	106.853	94.6792	93.0685	80.0068	63.0616	70.1296	66.7734	58.737	87.082
1088.23	77.4343	76.6135	73.9363	61.1993	103.043	100.395	77.0327	67.5772	80.3978	66.671	58.3884	54.4262	79.4843	90.0513	108.171	107.341	94.5927	92.2911	80.2419	62.9518	68.402	66.9284	57.6503	86.0799
1097.1	77.0195	76.3188	72.2764	65.6749	102.98	101.462	77.3817	66.69	79.0901	67.3029	58.1065	54.3264	80.7708	90.1067	107.895	108.058	96.1333	94.102	79.9713	63.1202	68.3765	65.9418	58.0619	87.0197
1105.93	76.2786	74.5943	72.1591	64.1819	100.066	99.9018	76.0143	66.3406	77.3639	65.5183	57.3822	52.0004	78.4617	86.2741	107.431	108.462	95.9672	92.4025	79.73	61.5778	67.906	64.7767	57.3706	83.4899
1114.78	77.4515	73.3839	72.2111	61.0063	101.819	101.615	76.6076	66.6982	78.1358	65.4497	57.4848	53.3677	78.491	87.3506	107.611	107.668	95.3542	93.0687	78.0737	63.6541	67.3863	65.4021	56.8489	85.7301
1123.6	75.0366	74.1669	70.298	60.8401	99.9822	101.131	76.3515	66.8884	76.9287	65.4281	55.7089	53.7081	79.611	87.3472	107.321	108.169	95.1886	92.059	79.0819	61.7097	66.7015	63.4441	57.1294	86.8868
1132.45	76.2106	73.5744	73.7338	63.875	101.987	103.049	78.3119	67.2072	78.3331	65.2076	57.174	53.6677	79.0657	87.5252	109.549	108.703	94.9474	91.8496	78.5921	61.2814	66.9458	65.3414	56.6904	88.0516
1141.3	75.5639	72.4039	70.6877	62.7007	101.798	99.3617	78.2938	67.0002	78.0974	63.8556	56.3886	52.7185	78.2237	86.6117	108.704	108.263	93.6036	91.8392	77.0231	61.9699	67.356	64.0948	56.4743	87.0966
1150.15	76.6852	73.6275	71.1772	62.6904	102.822	100.308	78.8382	67.1703	77.3656	64.5401	56.5829	53.1014	78.0288	87.7495	107.905	108.846	93.2004	91.2901	78.3063	63.5947	66.6558	64.301	57.125	86.6512
1159.18	50.4843	58.7237	47.0802	62.8532	61.66	70.1857	68.1198	54.9179	55.3905	50.9928	49.4841	46.8893	58.5421	64.8639	64.8771	66.5188	70.1983	61.1288	64.9543	56.6015	47.1936	52.3072	50.1527	81.8214
1168.02	50.3259	54.2687	44.2407	59.1983	60.0546	69.7749	69.7554	55.3523	56.2661	52.6219	50.8612	49.1751	58.9128	65.0601	63.3192	64.1006	69.1889	59.9914	63.8809	55.4597	48.9292	51.6701	50.6695	86.5755
1176.87	49.6924	54.2808	40.7054	55.9578	60.8868	71.1209	67.1595	54.8733	56.0123	50.6065	49.537	50.235	58.0085	63.6348	61.4283	62.8407	68.5744	59.7164	63.4965	55.1643	48.3647	52.9247	50.949	88.1945
	+Q						-Q
LPS/IFNγ	34279	34116	32691	27029	41704		32996	29620	33886	29162	26468	24270
LPS/IFNγ+FA	34624	38522	44300	44192	38592	37730	34995	28259	30171	29431	26633	36971

## Sheet: Figure 6
Figure 6a
Figure 6b
Figure 6c
Figure 6d
Figure 6e
Figure 6f
Figure 6g

## Sheet: Figure 7
Figure 7b
wt BMDM	thiogly	thiogly/LPS 30μg	thiogly/LPS 50μg	thiogly/LPS 100μg	thiogly/IFN+LPS 100μg
180	0.574	0.5286	1.6688	0.6663	2.6268
	0.5404	0.5346	0.4412	1.8621	1.77255
	0.6152	0.4442	1.2976	1.0473	6.0417
	1.06836				4.488
	1.00332				8.92128
	1.27968				4.53984
	0.63996				5.585
	0.55104				5.63
	0.94092				5.902
	1.223				4.04
	0.4975				3.488
	0				3.9456
	0				5.966
	0				6.084
					6.764
					4.10213
					7.848
					15.5021
					5.5065
					4.65675
					5.3952
					7.28055
Figure 7c
	Cd11b+						Ly6G+
0	9.82708	9.51033	9.73102	9.45157	9.7297	9.35295	42.2045	35.3946	35.3946
30μg	198.728	201.316	199.25				52.2706	57.4163	61.7483
50μg	159.744	164.801	159.093				46.5835	41.4452	41.6554
100μg	204.658	206.156	207.439				119.912	118.201	111.163
IFNγ/100μg	272.91	269.952	265.387				196.495	194.365	191.079
Figure 7d-g
	thiogly							thiogly/IFNγ/LPS
itaconate	3.14575	3.42517	3.80675	4.26472	5.41735	22.7356	603.485	216.392	147.172
ornithine	299.015	291.644	294.49	301.386	295.069	308.453	36.1449	33.5277	32.6656
citrate/isocitrate	0.115128	0.221033	0.0999649	0.107526	0.165333	0.173973	0.570225	0.65483	0.612592
akg	55.1772	25.0136	25.7819	42.0094	34.217	35.6482	7.75242	12.3605	2.22029
Figure 7h
thio	thio/IFNγ/LPS
7.02199	6.77419
7.7478	5.18915
7.27566	6.5088
8.58504	6.67009
7.34457	6.47214
7.00587	6.08358
7.45455	6.99707
7.29179	6.61877
8.2522	5.9868
8.42522	6.68475
8.16422	6.58798
7.06158
Figure 7i
		WT						Nos2-/-
(iso)citrate	c	0.116704	0.0742647						0.124655	0.162453
	IFNγ+LPS	0.169077	0.226514	0.412966	0.599823	1.01229	0.344522	0.634645	0.163585	0.196611	0.161029	0.424489	0.0359746	0.130667
citrate/akg	c	0.377558	0.31196						0.307829	0.327543
	IFNγ+LPS	0.779907	0.490016	4.24877	0.899726	2.52709	0.651264	0.947699	0.231935	0.314383	0.625183	0.867521	0.30542	0.250704
itaconate	c	0	0	0	0				0	0	0	0
	IFNγ+LPS	0.247586	0.63279	0.637397	0.637378	0.698135	0.434381	0.844888	0.965807	1.23939	1.08933	2.00467	0.556707	1.78877
ornithine	c	1.42424	1.13554						0.542434	0.565104
	IFNγ+LPS	0.476325	0.448139	0.603775	1.15308	0.487316	0.425814	0.53071	0.765926	0.745328	1.41293	2.37538	0.320435	1.68728
Figure 7j
		WT			Nos2-/-
citrate/cisaconitate		0.121222	0.189989	0.161557	0.046317	0.128052	0.131492
akg		0.00288985	0.0218447	0.0135523	0.0789418	0.12526	0.104426
succinate		3.59437	3.90002	3.26163	4.67591	4.93104	5.84788
malate		1.28579	1.39075	1.53658	3.35147	3.00763	3.08188
gluitamine		1.25437	1.25424	1.27198	1.14114	1.16156	1.15184
glutamate		5.4112	5.44406	5.47688	7.97273	8.13807	8.1596
Figure 7k

## Sheet: Supplementary Figure 1
Supplementary Figure 1a
	WT			Nos2-/-
ctrl	17.763	20.1221	19.8446	18.7344	21.9262	22.4813
LPS/IFNγ	14.1549	16.2365	17.2079	17.2079	16.7916	19.2895
Supplementary Figure 1b
WT	Nos2-/-
2.22428	1.84701
2.05504	1.46405
2.16322	1.64767
1.28144	1.13508
1.12597	1.95342
1.18457	1.20781
1.21126	1.82613
2.54589	2.4908
4.25051	1.76482
2.69224	1.21502
5.03461	2.05201
7.90634	1.52375
2.28894	2.72524
5.59398	4.13402
7.40593	6.30128
6.9754	5.82033
7.6332	6.77948
	7.5984
Supplementary Figure 1c
	WT			Nos2-/-
unlabeled	3.08798	2.55759	3.40042	3.1778	2.88364	2.86298
in 13C-media	1.8701	1.77259	1.67123	1.59201	1.55346	1.45466
Supplementary Figure 1d
	Wt									NOS2-/-
ctrl	5.81197	8.48384	6.08773	8.18711	5.01462	7.58563	5.00209			7.94207	8.14151	7.84958	8.61549	7.45106	7.8556	5.08359
LPS/IFNγ	18.0331	14.0057	16.6477	13.3898	18.8585	14.5248	17.0497			19.542	17.6855	17.9316	14.1897	10.603	15.5865	11.127
Supplementary Figure 1e
	Wt									NOS2-/-
ctrl	3.71662	4.96171	3.61067	5.7684	3.35286	3.99281	2.206			4.32178	3.61491	4.09648	3.76963	3.52738	3.41371	2.03523
LPS/IFNγ	1.31058	1.74167	2.65072	1.77193	3.34998	1.61615	2.25768			7.0776	6.32691	6.58496	5.42981	3.95584	5.38583	4.8908
Supplementary Figure 1f
Hk2
		WT			Nos2-/-
	ctrl	1	1.75443	0.712519	1.64148	1.52415	1.52203
	LPS/IFNγ	17.5817	21.4663	17.0536	14.5606	24.6925	13.871
glut 1
		WT									Nos2-/-
	ctrl	1.00798	0.986323	1.0057	1.01217	1.0251	0.962732	0.993941	1.02758	0.978478	1.07528	1.12234	1.24739	1.0385	1.0781	1.19709	0.990076	1.06781	1.24753
	LPS/IFNγ	6.75058	6.39973	6.46572	6.53296	6.32312	6.49233	7.8236	7.44583	7.21966	5.66239	5.60538	5.60266	5.72802	5.8338	5.73756	6.52434	6.67576	6.55289
Pfkm
		WT												Nos2-/-
	ctrl	1	1.2492	0.946058	0.985685	0.932991	0.849392	0.965929	0.97705	1.0144	1.04839	1.08996	1.1362	1.39668	0.989657	1.7593	0.91204	1.01693	1.05223	0.938699	1.07404	1.08815	1.09452	0.93717	0.876656
	LPS/IFNγ	2.36362	2.3473	1.57462	3.64129	3.61213	3.19197	3.76	3.46159	3.17187	1.83018	2.22475	2.12708	1.74231	1.42899	1.46409	3.58768	3.89885	3.51433	3.3819	3.44913	3.26534	2.12708	2.50153	2.18285
Pfkfb3
		WT			Nos2-/-
	ctrl	1	0.852635	0.200129	0.91764	1.40542	1.28788
	LPS/IFNγ	30.2738	23.2313	28.0125	18.3792	37.1168	28.0903
ldha
		WT			Nos2-/-
	ctrl	1	0.268874	0.829319	0.225157	0.342933	0.649319
	LPS/IFNγ	1.32042	1.54971	1.94127	1.72309	1.60103	1.31403

## Sheet: Supplementary Figure 2
Figure 2a
ctrl	LPS/IFNγ	AG	AG LPS/IFNγ
1	0.195603	1.07998	0.135748
1.3113	0.215685	1.02669	0.138312
1.49278	0.198059	1.30134	0.10076
Figure 2b
Figure 2c
	ctrl		AG
ctrl	0.4131	0.3776	0.4055	0.3401
LPS/IFNγ	0.2674	0.2411	0.3229	0.2652
ctrl	0.1526	0.148	0.1516	0.1327
LPS/IFNγ	0.1291	0.1398	0.1341	0.1378
ctrl	0.07305	0.07195	0.06943	0.07754
LPS/IFNγ	0.0713	0.07194	0.07781	0.06803
Supplementary Figure 2d
Aco1
WT																Nos2-/-
ctrl	1	1.072	0.966	1.00133	1.02046	0.978211	0.960198	0.982312	1.05749	1.03677	0.821825	1.14141	1	1.1599	0.912566	0.797	0.947	1.056	0.865507	0.943581	0.891878	0.892586	0.931168	0.999005	0.923717	1.04749	0.941474	1.51047	1.22774	1.08448
LPS/IFNγ	1.392	1.79	1.564	0.375053	0.476741	0.415606	0.417082	0.529735	0.550458	0.955298	0.862588	0.817003	0.765779	0.614294	0.523405	1.539	1.941	1.398	0.458276	0.47131	0.330834	0.512472	0.516935	0.41054	0.942101	1.12062	0.956604	0.59791	0.534774	0.36425
Aco2
	WT												Nos2-/-
ctrl	1	1.31585	1.03455	0.968099	1.00384	1.02806	0.983675	0.985176	1.03115	1	0.952	1.012	1.63921	1.47529	1.62563	0.95127	0.964215	1.03077	1.00581	1.03065	1.05325	1.17	1.118	1.105
LPS/IFNγ	1.39281	1.28521	1.27103	0.791152	0.764574	0.864793	0.906295	0.830386	0.860384	2.646	3.902	3.21	1.28521	1.55186	0.816203	0.827039	0.783566	0.721428	0.782549	0.815441	0.781519	3.175	2.965	3.07
Supplementary Figure 2e
ctrl	LPS/IFNγ	LPS/IFNγ+ D250	LPS/IFNγ+ D500
6.33138	5.87097	3.15836	3.10117
6.59531	7.19355	3.04839	2.9868
6.67155	7.64809	3.16276	2.51466
6.5088	6.32111	4.06452	2.34018
6.13783	5.52493	3.37537	2.39589
Supplementary Figure 2f
ctrl	LPS/IFNγ	LPS/IFNγ + Fe2+ + Na2S2O3	AG	AG LPS/IFNγ	AG LPS/IFNγ + Fe2+ + Na2S2O3
9.98094	1.89883	4.97654	8.73607	9.31232	8.87977
9.61584	2.07771	7.37977	9.1173	10.1833	8.81378
Supplementary Figure 2g
Time (minutes)	CTRL					LPSIFN 24					LPSIFN 24 AG PRE
1.35	100	100	100	100	100	100	100	100	100	100	100	100	100	100	100
9.16667	96.3196	91.0819	96.4437	96.2214	91.3164	95.8501	93.3264	91.746	92.174	93.1548	93.8618	96.1653	86.1192	99.8753	96.3794
17.2	76.3148	106.771	78.4831	76.2795	74.6909	37.1682	42.0372	46.8039	56.0543	63.2621	126.376	46.6488	55.0683	72.201	114.821
25.0333	83.7781	103.607	86.3258	84.5042	78.7549	34.3084	36.6497	41.1195	51.2594	43.3031	130.545	42.8219	50.5217	67.9623	125.11
33.0667	135.901	127.948	216.713	126.317	196.007	112.902	101.141	105.138	52.9837	4.41131	126.066	199.333	103.405	189.297	115.899
40.9	135.98	125.519	220.924	125.775	209.423	109.67	98.2787	103.51	50.0776	24.419	127.843	135.628	106.091	201.735	114.187
Supplementary Figure 2h
ctrl	2mM FA	4mM FA	8mM FA	10mM FA	20mM FA
99.1754	86.9636	82.1529	99.1091	91.804	88.9087
99.573	95.5634	101.508	97.4712	85.7645	91.4131
108.82	85.7645	85.5074	90.4601	81.5174	79.3781
92.4312	87.0002	92.5283	88.3065
100	107.189	85.5721	79.9005
			88.3333
Supplementary Figure 2i
Nos2-/- ctrl	Nos2-/- LPS/IFNγ	Nos2-/- Detano 500	Nos2-/- FA 10mM	Nos2-/- FA 20mM
0.0241908	0.00460713	0.00499625	12.8991	36.128
1.31396	0.0559698	0	15.8829	25.0687
0.512628	0	0.301565	14.9546	30.26
Supplementary Figure 2j
	Control															LPS/IFNγ
veh	2.92202	2.96376	5.3386	5.79263	9.60059	5.95848	3.6775	4.52792	8.21949	4.93027	3.2667	4.27066	7.25807	8.25452		7.58702	6.45661	10.1835	9.35375	3.88781	6.24652	12.2564	11.0584	7.03438	4.28335	10.8134	8.44581	4.86544	7.99975	4.63451
FA 10mM	2.60697	2.30611	2.03693	1.77119	8.78946	9.96083	10.6394	7.92939	9.1432	7.07822	7.73103	8.10919	9.54414	8.21175	7.82259	10.743	6.99501	5.75435	9.91875	12.2649	9.7085	9.78742	10.3503	12.8304	13.0148	10.6386	7.22808	5.91889	1.43771	6.79958
FA 20mM	1.27915	2.48255	1.16366	6.21166	5.08214	4.59185	3.06545	3.34855	5.02804	3.69504	1.13703	7.66133	5.47159	3.65386	0.833706	4.84945	0.119236	4.34625	2.01987	4.51396	5.43832	3.84149	1.75469	4.31453	2.57761	2.51248	3.50197	3.37006	1.66713
Supplementary Figure 2k
succinate	Nos2-/- ctrl	Nos2-/- LPS/IFNγ	Nos2-/- Detano 500	Nos2-/- FA 10mM	Nos2-/- FA 20mM
	0.00221317	0.114556	0.0107963	0.118574	0.0890377
	0.00259709	0.0263729	0.00602102	0.130885	0.0267753
	0.00229662	0.11	0.00690975	0.0382314	0.0363542
fumarate	0.311888	0.333235	0.252224	0.365572	0.414426
	0.457899	0.78388	0.414561	0.320792	0.693214
	0.43777	0.33	0.236053	0.594618	0.288888
malate	0.897928	2.7999	2.15943	3.01088	2.86537
	0.956255	1.84139	1.78902	3.22582	2.67398
	0.889058	2.8	2.10861	2.83101	3.06018

## Sheet: Supplementary Figure 3
Supplementary Figure 3c
	WT									Nos2-/-
M+0	95	97	97	98	98	97	95	96	96	88	88	88	88	87	88	88	88	88
M+1	0	-1	-1	0	-2	0	1	0	0	2	2	2	3	3	2	3	3	3
M+2	1	1	0	0	0	0	0	0	0	8	8	8	8	8	8	7	7	7
M+3	4	4	3	4	4	3	4	5	4	2	2	2	2	2	2	2	2	2
M+4	1	0	0	0	0	0	1	0	0	0	0	0	0	0	0	0	0	0
Supplementary Figure 3d
	WT			Nos2-/-
ctrl	1	1.21335	0.697855	1.03311	1.28165	0.934327
LPS/IFNγ	4.58843	7.22001	4.19596	2.23148	3.25126	1.52838
Supplementary Figure 3e
	WT						Nos2-/-
ctrl	1	1.1321	0.756284	1	1.08673	1.50316	1	0.516199	0.870551	1	0.693996	1.09202
LPS/IFNγ	0.659754	0.770037	0.398873	0.126569	0.178377	0.0681567	0.115743	0.117685	0.109576	0.213751	0.188417	0.171824
Supplementary Figure 3f
WT	Nos2-/-
0.19	0.67
0.21	0.95
0.26	0.89
Supplementary Figure 3g
Time (minutes)	CTRL PYRMAL						LPSIFN PYRMAL						LPSIFN 9H AG PYRMAL						LPSIFN 9H CTRL																		NOS KO CTRL PYRMAL						NOS KO LPSIFN PYRMAL						NOS KO LPSIFN 9H FA PYRMAL
1.35	100	100	100	100			100	100	100	100	100	100	100	100	100	100	100		100	100	100	100	100	100													100	100	100	100	100	100	100	100	100	100	100	100	100
9.16667	92.3676	92.8186	94.1681	94.446			108.207	99.4805	98.2206	98.728	98.2698	98.4299	100.133	107.053	96.4172	94.911	100.563		109.738	108.786	101.122	95.6641	97.3941	99.2362													98.2448	95.5318	96.6033	97.1335	94.0271	99.1449	95.975	97.0603	97.4671	94.7604	95.7485	101.945	97.7619
17.2333	151.65	144.568	135.694	140.426			83.7613	95.8734	101.895	104.244	97.7725	97.9186	178.628	112.279	131.815	130.476	135.774		103.686	85.3195	95.9513	97.5054	90.3572	101.88													115.65	131.707	129.707	125.071	116.298	122.505	112.501	120.038	115.63	115.093	111.564	127.615	121.082
25.0833	160.149	137.836	161.407	152.625			96.427	99.6208	101.689	100.501	93.5742	93.9022	183.028	119.708	126.497	126.015	129.865		109.131	108.854	100.028	96.6804	89.6965	98.8694													156.731	124.008	137.94	121.246	140.379	119.904	107.924	111.785	111.083	110.724	110.298	123.201	119.101
33.1167	130.208	29.8812	43.6134	40.3927			38.075	37.0797	34.4079	35.347	30.9908	27.6113	90.9256	106.936	25.5251	27.4812	27.0269		40.5213	50.692	31.3678	34.4773	31.8553	29.3254													43.6039	29.734	45.9749	32.5537	129.011	40.4498	25.0584	22.2153	24.5903	24.5512	27.2275	52.8544	23.3832
40.95	126.567	29.9088	42.1162	40.4864			38.0817	35.9943	31.8508	31.3261	29.2116	27.7006	92.3129	106.104	24.7552	25.8064	27.1226		41.7284	49.2529	30.2474	32.7405	30.6337	28.4488													43.0879	29.9294	45.7222	33.2927	128.273	41.9085	23.7343	22.467	24.7475	23.2656	26.9537	50.498	23.0645
ctrl	LPS/Ifnγ	AG on LPS/IFNγ primed
105.891	56.5391	118.058
95.6839	64.0253	73.198
99.9642	67.0986	85.9178
98.4605	67.309	85.9713
	63.0496	21.23035*
	63.1548	86.5286
	66.2897
	60.7585
	63.6604
	64.8372
	59.5917
	65.8271
[truncated: 11 more columns]

[truncated: 4 more sheets: Supplementary Figure 4, Supplementary Figure 5, Supplementary Figure 6, Supplementary Figure 7]
